# Supplementary material for: Hyperbaric Oxygen Therapy Reduces Oxidative Stress and Inflammation, and Increases Growth Factors Favouring the Healing Process of Diabetic Wounds
Source: Int J Mol Sci. 2023 Apr 11;24(8):7040. doi: 10.3390/ijms24087040 (PMC10139175; doi:10.3390/ijms24087040)
Supplement: Supplementary file 1 [file ijms-24-07040-s001.zip]

Archive with 1 entries (1 files):
- ijms-2324366-supplementary.pdf
